# Supplementary material for: Human Defensin 5 Inhibits Plasmodium yoelii Development in Anopheles stephensi by Promoting Innate Immune Response
Source: Trop Med Infect Dis. 2024 Jul 25;9(8):169. doi: 10.3390/tropicalmed9080169 (PMC11360097; doi:10.3390/tropicalmed9080169)
Supplement: Supplementary file 1 [file tropicalmed-09-00169-s001.zip]

Archive with 1 entries (1 files):
- tropicalmed-3065726-supplementary.pdf
